# Supplementary material for: Validation of a Harmonised, Three-Item Cognitive Screening Instrument for the Survey of Health, Ageing and Retirement in Europe (SHARE-Cog)
Source: Int J Environ Res Public Health. 2023 Sep 30;20(19):6869. doi: 10.3390/ijerph20196869 (PMC10572728; doi:10.3390/ijerph20196869)
Supplement: Supplementary file 1 [file ijerph-20-06869-s001.zip]

Archive with 49 entries (35 files):
- R_project_file/
- R_project_file/.Rproj.user/
- R_project_file/.Rproj.user/B6D14317/
- R_project_file/.Rproj.user/B6D14317/pcs/
- R_project_file/.Rproj.user/B6D14317/pcs/files-pane.pper
- R_project_file/.Rproj.user/B6D14317/pcs/source-pane.pper
- R_project_file/.Rproj.user/B6D14317/pcs/windowlayoutstate.pper
- R_project_file/.Rproj.user/B6D14317/pcs/workbench-pane.pper
- R_project_file/.Rproj.user/B6D14317/rmd-outputs
- R_project_file/.Rproj.user/B6D14317/saved_source_markers
- R_project_file/.Rproj.user/B6D14317/sources/
- R_project_file/.Rproj.user/B6D14317/sources/per/
- R_project_file/.Rproj.user/B6D14317/sources/per/t/
- R_project_file/.Rproj.user/B6D14317/sources/per/t/ECB9300D
- R_project_file/.Rproj.user/B6D14317/sources/per/t/ECB9300D-contents
- R_project_file/.Rproj.user/B6D14317/sources/prop/
- R_project_file/.Rproj.user/B6D14317/sources/prop/D01DAF3B
- R_project_file/.Rproj.user/B6D14317/sources/prop/INDEX
- R_project_file/.Rproj.user/shared/
- R_project_file/.Rproj.user/shared/notebooks/
- R_project_file/.Rproj.user/shared/notebooks/patch-chunk-names
- R_project_file/data/
- R_project_file/data/raw_data/
- R_project_file/data/raw_data/readme.txt
- R_project_file/output/
- R_project_file/output/Figure3a.png
- R_project_file/output/Figure3b.png
- R_project_file/output/Figure_1.png
- R_project_file/output/Table_S4.csv
- R_project_file/scripts/
- R_project_file/scripts/2.1. Sample.R
- R_project_file/scripts/2.2. Cognitive Tools.R
- R_project_file/scripts/2.3. Descriptive Variables.R
- R_project_file/scripts/2.4. Cognitive Classifications.R
- R_project_file/scripts/2.4. Figure_1.R
- R_project_file/scripts/2.4. Table_S1.R
- R_project_file/scripts/2.4. Table_S2.R
- R_project_file/scripts/3.1. Figure_2.R
- R_project_file/scripts/3.1. Table_1.R
- R_project_file/scripts/3.2.1. Table_S3.R
- R_project_file/scripts/3.2.2. Table_2.R
- R_project_file/scripts/3.2.3. Table_S4.R
- R_project_file/scripts/3.3. SHARE-Cog items correlation consistency.R
- R_project_file/scripts/3.4. Figure_3 and stats.R
- R_project_file/scripts/3.4. Table_S5.R
- R_project_file/scripts/3.5. Table_S6.R
- R_project_file/SHARE-Cog_IJERPH.Rproj
- SHARE-Cog questionnaire.pdf
- Supplementary material.pdf
