# Supplementary material for: Validation of a Harmonised, Three-Item Cognitive Screening Instrument for the Survey of Health, Ageing and Retirement in Europe (SHARE-Cog)
Source: Int J Environ Res Public Health. 2023 Sep 30;20(19):6869. doi: 10.3390/ijerph20196869 (PMC10572728; doi:10.3390/ijerph20196869)
Supplement: Supplementary file 1 [file ijerph-20-06869-s001.zip › R_project_file/data/raw_data/readme.txt]

The data are only available to registered SHARE users (see https://share-eric.eu/data/data-access)

The following datasets should be copied into this folder:
sharew8_rel8-0-0_br.sav
sharew8_rel8-0-0_cf.sav
sharew8_rel8-0-0_co.sav
sharew8_rel8-0-0_cv_r.sav
sharew8_rel8-0-0_ep.sav
sharew8_rel8-0-0_gs.sav
sharew8_rel8-0-0_gv_health.sav
sharew8_rel8-0-0_gv_isced.sav
sharew8_rel8-0-0_gv_weights.sav
sharew8_rel8-0-0_hc.sav
sharew8_rel8-0-0_ph.sav
sharew8_rel8-0-0_technical_variables.sav
