# Supplementary material for: Validation of a Harmonised, Three-Item Cognitive Screening Instrument for the Survey of Health, Ageing and Retirement in Europe (SHARE-Cog)
Source: Int J Environ Res Public Health. 2023 Sep 30;20(19):6869. doi: 10.3390/ijerph20196869 (PMC10572728; doi:10.3390/ijerph20196869)
Supplement: Supplementary file 1 [file ijerph-20-06869-s001.zip › R_project_file/output/Table_S4.csv]

	max_animals	ratio1	ratio2	ratio3	tp1	tp2	tp3	TP	D_MCI_v_SMC_NC	D_MCI_v_NC	MCI_v_D	MCI_v_SMC_NC	MCI_v_NC	D_v_MCI_SMC_NC	average
822	40	0.5	0.5	1.5	5	20	15	40	0.811	0.831	0.758	0.766	0.79	0.909	0.811
832	40	1	0.5	1.5	10	20	15	45	0.81	0.831	0.76	0.766	0.789	0.908	0.811
831	30	1	0.5	1.5	10	15	15	40	0.81	0.831	0.76	0.766	0.789	0.908	0.811
821	30	0.5	0.5	1.5	5	15	15	35	0.811	0.831	0.758	0.766	0.79	0.909	0.811
522	40	1	0.5	2	10	20	20	50	0.81	0.831	0.756	0.766	0.79	0.907	0.81
1142	40	0.75	0.5	1	8	20	10	38	0.809	0.829	0.763	0.764	0.787	0.908	0.81
842	40	1.5	0.5	1.5	15	20	15	50	0.809	0.83	0.76	0.765	0.789	0.908	0.81
1141	30	0.75	0.5	1	8	15	10	32	0.809	0.829	0.763	0.764	0.787	0.908	0.81
521	30	1	0.5	2	10	15	20	45	0.81	0.831	0.756	0.766	0.79	0.907	0.81
841	30	1.5	0.5	1.5	15	15	15	45	0.809	0.83	0.76	0.764	0.789	0.908	0.81
1092	40	1.5	0.5	2	15	20	20	55	0.81	0.83	0.756	0.765	0.79	0.907	0.81
512	40	0.5	0.5	2	5	20	20	45	0.81	0.831	0.753	0.766	0.789	0.907	0.809
592	40	1.5	0.5	1	15	20	10	45	0.809	0.829	0.761	0.764	0.788	0.906	0.809
1091	30	1.5	0.5	2	15	15	20	50	0.809	0.83	0.756	0.765	0.789	0.906	0.809
511	30	0.5	0.5	2	5	15	20	40	0.81	0.83	0.753	0.765	0.789	0.907	0.809
901	30	1	0.5	0.75	10	15	8	32	0.808	0.828	0.763	0.763	0.786	0.907	0.809
813	40	0.5	1	3	5	40	30	75	0.81	0.83	0.754	0.765	0.789	0.907	0.809
591	30	1.5	0.5	1	15	15	10	40	0.808	0.829	0.76	0.764	0.788	0.906	0.809
902	40	1	0.5	0.75	10	20	8	38	0.808	0.828	0.763	0.763	0.786	0.907	0.809
1062	40	0.5	1	4	5	40	40	85	0.81	0.831	0.751	0.766	0.79	0.907	0.809
811	30	0.5	1	3	5	30	30	65	0.81	0.83	0.754	0.765	0.789	0.907	0.809
271	30	1	0.5	1	10	15	10	35	0.808	0.828	0.761	0.763	0.787	0.907	0.809
272	40	1	0.5	1	10	20	10	40	0.808	0.828	0.762	0.763	0.787	0.907	0.809
1061	30	0.5	1	4	5	30	40	75	0.81	0.831	0.751	0.766	0.79	0.907	0.809
852	40	2	0.5	1.5	20	20	15	55	0.808	0.829	0.76	0.763	0.787	0.906	0.809
851	30	2	0.5	1.5	20	15	15	50	0.808	0.828	0.76	0.763	0.787	0.906	0.809
532	40	2	0.5	2	20	20	20	60	0.808	0.829	0.757	0.764	0.788	0.906	0.809
891	30	0.75	0.5	0.75	8	15	8	30	0.808	0.827	0.762	0.763	0.786	0.906	0.809
892	40	0.75	0.5	0.75	8	20	8	35	0.808	0.827	0.762	0.763	0.785	0.906	0.809
531	30	2	0.5	2	20	15	20	55	0.808	0.829	0.757	0.763	0.788	0.906	0.808
282	40	2	0.5	1	20	20	10	50	0.807	0.827	0.761	0.762	0.786	0.906	0.808
261	30	0.5	0.5	1	5	15	10	30	0.808	0.828	0.757	0.763	0.786	0.907	0.808
561	30	0.5	1	2	5	30	20	55	0.808	0.827	0.757	0.764	0.786	0.906	0.808
281	30	2	0.5	1	20	15	10	45	0.807	0.827	0.761	0.762	0.786	0.906	0.808
562	40	0.5	1	2	5	40	20	65	0.808	0.827	0.757	0.764	0.786	0.906	0.808
262	40	0.5	0.5	1	5	20	10	35	0.808	0.827	0.757	0.763	0.786	0.907	0.808
83	20	1	0.5	1.5	10	10	15	35	0.807	0.827	0.76	0.761	0.785	0.906	0.808
782	40	2	0.5	3	20	20	30	70	0.808	0.829	0.753	0.763	0.788	0.905	0.808
1201	30	0.67	0.5	0.67	7	15	7	28	0.806	0.825	0.763	0.761	0.783	0.906	0.807
781	30	2	0.5	3	20	15	30	65	0.807	0.829	0.753	0.763	0.788	0.904	0.807
114	20	0.75	0.5	1	8	10	10	28	0.806	0.825	0.763	0.76	0.784	0.906	0.807
1202	40	0.67	0.5	0.67	7	20	7	33	0.806	0.825	0.763	0.761	0.783	0.906	0.807
772	40	1	0.5	3	10	20	30	60	0.808	0.829	0.75	0.763	0.788	0.905	0.807
771	30	1	0.5	3	10	15	30	55	0.807	0.829	0.75	0.763	0.788	0.904	0.807
881	30	0.5	0.5	0.75	5	15	8	28	0.806	0.825	0.76	0.761	0.784	0.904	0.807
882	40	0.5	0.5	0.75	5	20	8	32	0.806	0.825	0.76	0.761	0.784	0.904	0.807
1111	30	0.5	2	4	5	60	40	105	0.807	0.826	0.756	0.762	0.785	0.905	0.807
56	20	0.5	1	2	5	20	20	45	0.806	0.825	0.759	0.76	0.783	0.907	0.807
1112	40	0.5	2	4	5	80	40	125	0.807	0.826	0.756	0.762	0.784	0.905	0.807
342	40	1.5	0.5	0.5	15	20	5	40	0.805	0.824	0.765	0.759	0.782	0.905	0.807
27	20	1	0.5	1	10	10	10	30	0.805	0.825	0.762	0.759	0.783	0.906	0.807
641	30	0.75	0.5	0.5	8	15	5	28	0.805	0.824	0.764	0.76	0.782	0.905	0.807
89	20	0.75	0.5	0.75	8	10	8	25	0.805	0.824	0.764	0.759	0.782	0.907	0.807
90	20	1	0.5	0.75	10	10	8	28	0.805	0.825	0.763	0.759	0.782	0.906	0.807
88	20	0.5	0.5	0.75	5	10	8	22	0.805	0.825	0.762	0.76	0.783	0.905	0.807
762	40	0.5	0.5	3	5	20	30	55	0.808	0.829	0.747	0.764	0.788	0.905	0.807
341	30	1.5	0.5	0.5	15	15	5	35	0.805	0.824	0.765	0.759	0.782	0.905	0.807
642	40	0.75	0.5	0.5	8	20	5	32	0.805	0.824	0.764	0.76	0.782	0.905	0.807
82	20	0.5	0.5	1.5	5	10	15	30	0.806	0.825	0.759	0.759	0.782	0.908	0.806
1191	30	0.5	0.5	0.67	5	15	7	27	0.806	0.824	0.761	0.76	0.782	0.905	0.806
1192	40	0.5	0.5	0.67	5	20	7	32	0.806	0.824	0.761	0.76	0.782	0.905	0.806
871	30	0.5	1	1.5	5	30	15	50	0.806	0.824	0.76	0.761	0.783	0.905	0.806
761	30	0.5	0.5	3	5	15	30	50	0.808	0.829	0.747	0.763	0.788	0.904	0.806
872	40	0.5	1	1.5	5	40	15	60	0.806	0.824	0.76	0.761	0.783	0.905	0.806
81	20	0.5	1	3	5	20	30	55	0.806	0.826	0.755	0.76	0.783	0.907	0.806
119	20	0.5	0.5	0.67	5	10	7	22	0.805	0.824	0.763	0.758	0.78	0.908	0.806
52	20	1	0.5	2	10	10	20	40	0.806	0.826	0.756	0.76	0.784	0.905	0.806
26	20	0.5	0.5	1	5	10	10	25	0.805	0.825	0.759	0.758	0.781	0.907	0.806
542	40	3	0.5	2	30	20	20	70	0.805	0.826	0.756	0.761	0.785	0.903	0.806
84	20	1.5	0.5	1.5	15	10	15	40	0.804	0.825	0.76	0.759	0.783	0.905	0.806
120	20	0.67	0.5	0.67	7	10	7	23	0.804	0.823	0.764	0.758	0.78	0.906	0.806
87	20	0.5	1	1.5	5	20	15	40	0.805	0.824	0.762	0.758	0.781	0.907	0.806
111	20	0.5	2	4	5	40	40	85	0.805	0.825	0.757	0.759	0.782	0.906	0.806
541	30	3	0.5	2	30	15	20	65	0.805	0.826	0.756	0.76	0.785	0.903	0.806
109	20	1.5	0.5	2	15	10	20	45	0.805	0.825	0.756	0.759	0.784	0.904	0.805
1181	30	0.5	0.75	1	5	22	10	38	0.805	0.823	0.759	0.759	0.781	0.904	0.805
212	40	1	0.5	0.5	10	20	5	35	0.804	0.823	0.764	0.758	0.781	0.903	0.805
59	20	1.5	0.5	1	15	10	10	35	0.804	0.824	0.761	0.758	0.782	0.904	0.805
210	30	1	0.5	0.5	10	15	5	30	0.803	0.823	0.764	0.758	0.781	0.903	0.805
1182	40	0.5	0.75	1	5	30	10	45	0.805	0.823	0.759	0.759	0.781	0.904	0.805
118	20	0.5	0.75	1	5	15	10	30	0.804	0.823	0.76	0.758	0.781	0.905	0.805
792	40	3	0.5	3	30	20	30	80	0.805	0.826	0.753	0.76	0.785	0.902	0.805
1032	40	2	0.5	4	20	20	40	80	0.805	0.827	0.749	0.761	0.786	0.902	0.805
51	20	0.5	0.5	2	5	10	20	35	0.805	0.825	0.755	0.758	0.782	0.906	0.805
1022	40	1	0.5	4	10	20	40	70	0.806	0.827	0.746	0.762	0.786	0.902	0.805
791	30	3	0.5	3	30	15	30	75	0.804	0.826	0.753	0.76	0.785	0.902	0.805
33	40	2	0.5	0.5	20	20	5	45	0.803	0.823	0.761	0.758	0.781	0.902	0.805
952	40	0.67	0.5	0.5	7	20	5	32	0.803	0.822	0.763	0.758	0.78	0.903	0.805
951	30	0.67	0.5	0.5	7	15	5	27	0.803	0.822	0.763	0.758	0.78	0.903	0.805
64	20	0.75	0.5	0.5	8	10	5	22	0.803	0.822	0.765	0.757	0.779	0.904	0.805
1031	30	2	0.5	4	20	15	40	75	0.805	0.826	0.749	0.761	0.786	0.902	0.805
106	20	0.5	1	4	5	20	40	65	0.805	0.825	0.752	0.759	0.783	0.906	0.805
32	30	2	0.5	0.5	20	15	5	40	0.803	0.823	0.761	0.758	0.781	0.902	0.805
1021	30	1	0.5	4	10	15	40	65	0.805	0.827	0.746	0.761	0.786	0.902	0.805
86	20	0.5	2	3	5	40	30	75	0.804	0.823	0.758	0.758	0.78	0.905	0.805
1042	40	3	0.5	4	30	20	40	90	0.804	0.826	0.75	0.76	0.785	0.901	0.804
861	30	0.5	2	3	5	60	30	95	0.804	0.823	0.756	0.759	0.781	0.903	0.804
117	20	0.5	1.5	2	5	30	20	55	0.803	0.822	0.759	0.757	0.779	0.905	0.804
85	20	2	0.5	1.5	20	10	15	45	0.802	0.823	0.76	0.756	0.781	0.903	0.804
910	40	3	1	0.5	30	40	5	75	0.802	0.821	0.765	0.756	0.778	0.903	0.804
53	20	2	0.5	2	20	10	20	50	0.803	0.824	0.757	0.757	0.782	0.903	0.804
94	30	3	1	0.5	30	30	5	65	0.802	0.821	0.765	0.756	0.779	0.903	0.804
862	40	0.5	2	3	5	80	30	115	0.804	0.822	0.756	0.759	0.78	0.903	0.804
1041	30	3	0.5	4	30	15	40	85	0.804	0.825	0.75	0.76	0.785	0.901	0.804
124	20	0.5	0.67	0.67	5	13	7	25	0.803	0.821	0.761	0.757	0.779	0.903	0.804
1012	40	0.5	0.5	4	5	20	40	65	0.805	0.826	0.743	0.761	0.786	0.902	0.804
95	20	0.67	0.5	0.5	7	10	5	22	0.801	0.82	0.765	0.755	0.778	0.903	0.804
1011	30	0.5	0.5	4	5	15	40	60	0.805	0.826	0.743	0.761	0.785	0.901	0.804
1171	30	0.5	1.5	2	5	45	20	70	0.803	0.822	0.757	0.758	0.78	0.902	0.804
28	20	2	0.5	1	20	10	10	40	0.801	0.822	0.761	0.755	0.779	0.903	0.804
802	40	4	0.5	3	40	20	30	90	0.803	0.824	0.752	0.758	0.783	0.901	0.804
1172	40	0.5	1.5	2	5	60	20	85	0.803	0.821	0.757	0.758	0.779	0.902	0.804
292	40	3	0.5	1	30	20	10	60	0.802	0.822	0.758	0.757	0.781	0.901	0.804
93	20	0.5	0.75	0.75	5	15	8	28	0.802	0.821	0.761	0.756	0.778	0.904	0.803
810	30	2	1	0.5	20	30	5	55	0.801	0.82	0.765	0.755	0.777	0.902	0.803
812	40	2	1	0.5	20	40	5	65	0.801	0.82	0.765	0.755	0.777	0.902	0.803
1241	30	0.5	0.67	0.67	5	20	7	32	0.802	0.82	0.76	0.757	0.779	0.902	0.803
291	30	3	0.5	1	30	15	10	55	0.802	0.822	0.758	0.756	0.781	0.901	0.803
801	30	4	0.5	3	40	15	30	85	0.803	0.824	0.752	0.758	0.783	0.9	0.803
1	20	0.5	0.5	0.5	5	10	5	20	0.802	0.821	0.761	0.756	0.778	0.902	0.803
1242	40	0.5	0.67	0.67	5	27	7	38	0.802	0.82	0.76	0.757	0.778	0.902	0.803
34	20	1.5	0.5	0.5	15	10	5	30	0.8	0.82	0.765	0.754	0.778	0.902	0.803
110	30	0.5	0.5	0.5	5	15	5	25	0.802	0.821	0.76	0.757	0.779	0.901	0.803
116	20	0.5	3	4	5	60	40	105	0.803	0.821	0.757	0.756	0.778	0.904	0.803
701	30	1	0.75	0.5	10	22	5	38	0.801	0.82	0.763	0.756	0.777	0.902	0.803
113	40	0.5	0.5	0.5	5	20	5	30	0.802	0.82	0.76	0.757	0.778	0.901	0.803
702	40	1	0.75	0.5	10	30	5	45	0.801	0.819	0.763	0.756	0.777	0.902	0.803
78	20	2	0.5	3	20	10	30	60	0.802	0.823	0.753	0.757	0.782	0.901	0.803
108	40	4	1	0.5	40	40	5	85	0.801	0.82	0.763	0.755	0.778	0.901	0.803
931	30	0.5	0.75	0.75	5	22	8	35	0.802	0.82	0.759	0.757	0.778	0.902	0.803
1052	40	4	0.5	4	40	20	40	100	0.802	0.824	0.75	0.758	0.783	0.9	0.803
107	30	4	1	0.5	40	30	5	75	0.8	0.82	0.763	0.755	0.778	0.901	0.803
1001	30	0.67	0.67	0.5	7	20	5	32	0.801	0.819	0.762	0.756	0.777	0.902	0.803
1002	40	0.67	0.67	0.5	7	27	5	38	0.801	0.819	0.762	0.756	0.777	0.902	0.803
932	40	0.5	0.75	0.75	5	30	8	42	0.802	0.82	0.759	0.756	0.778	0.902	0.803
552	40	4	0.5	2	40	20	20	80	0.802	0.823	0.754	0.757	0.781	0.9	0.803
77	20	1	0.5	3	10	10	30	50	0.802	0.823	0.75	0.757	0.782	0.902	0.803
100	20	0.67	0.67	0.5	7	13	5	25	0.801	0.819	0.762	0.755	0.777	0.901	0.803
2	20	1	0.5	0.5	10	10	5	25	0.8	0.819	0.765	0.753	0.776	0.903	0.803
70	20	1	0.75	0.5	10	15	5	30	0.8	0.819	0.764	0.754	0.776	0.902	0.803
1051	30	4	0.5	4	40	15	40	95	0.802	0.824	0.75	0.758	0.783	0.9	0.803
551	30	4	0.5	2	40	15	20	75	0.801	0.822	0.754	0.756	0.781	0.9	0.802
1161	30	0.5	3	4	5	90	40	135	0.802	0.82	0.754	0.757	0.779	0.901	0.802
31	20	0.5	1	1	5	20	10	35	0.801	0.819	0.759	0.754	0.776	0.903	0.802
1162	40	0.5	3	4	5	120	40	165	0.802	0.82	0.754	0.757	0.778	0.901	0.802
69	20	0.75	0.75	0.5	8	15	5	28	0.8	0.819	0.762	0.754	0.776	0.901	0.802
76	20	0.5	0.5	3	5	10	30	45	0.802	0.823	0.747	0.756	0.78	0.902	0.802
691	30	0.75	0.75	0.5	8	22	5	35	0.8	0.818	0.761	0.755	0.776	0.9	0.801
54	20	3	0.5	2	30	10	20	60	0.8	0.82	0.756	0.754	0.778	0.9	0.801
92	20	0.5	1.5	1.5	5	30	15	50	0.8	0.819	0.758	0.754	0.776	0.902	0.801
692	40	0.75	0.75	0.5	8	30	5	42	0.8	0.818	0.761	0.755	0.776	0.9	0.801
391	30	1.5	1	0.5	15	30	5	50	0.8	0.818	0.761	0.754	0.775	0.9	0.801
98	20	0.5	1	0.75	5	20	8	32	0.8	0.818	0.76	0.754	0.775	0.901	0.801
392	40	1.5	1	0.5	15	40	5	60	0.799	0.818	0.761	0.754	0.775	0.9	0.801
151	30	4	2	0.5	40	60	5	105	0.799	0.817	0.764	0.753	0.774	0.9	0.801
152	40	4	2	0.5	40	80	5	125	0.799	0.817	0.764	0.753	0.774	0.9	0.801
311	30	0.5	1	1	5	30	10	45	0.8	0.818	0.757	0.755	0.776	0.9	0.801
79	20	3	0.5	3	30	10	30	70	0.8	0.821	0.753	0.754	0.779	0.899	0.801
312	40	0.5	1	1	5	40	10	55	0.8	0.818	0.757	0.755	0.776	0.9	0.801
61	20	0.5	2	2	5	40	20	65	0.8	0.818	0.757	0.754	0.775	0.901	0.801
99	20	0.5	0.67	0.5	5	13	5	23	0.799	0.817	0.761	0.753	0.775	0.9	0.801
39	20	1.5	1	0.5	15	20	5	40	0.798	0.817	0.763	0.753	0.775	0.9	0.801
8	20	2	1	0.5	20	20	5	45	0.798	0.816	0.766	0.751	0.773	0.901	0.801
48	40	3	0.5	0.5	30	20	5	55	0.798	0.819	0.759	0.753	0.777	0.899	0.801
103	20	2	0.5	4	20	10	40	70	0.8	0.821	0.748	0.755	0.78	0.899	0.801
302	40	4	0.5	1	40	20	10	70	0.799	0.819	0.755	0.754	0.778	0.898	0.8
91	20	0.5	3	3	5	60	30	95	0.8	0.818	0.756	0.753	0.775	0.901	0.8
991	30	0.5	0.67	0.5	5	20	5	30	0.799	0.817	0.759	0.754	0.775	0.899	0.8
104	20	3	0.5	4	30	10	40	80	0.8	0.821	0.75	0.754	0.779	0.898	0.8
47	30	3	0.5	0.5	30	15	5	50	0.798	0.818	0.759	0.752	0.776	0.898	0.8
992	40	0.5	0.67	0.5	5	27	5	37	0.799	0.817	0.759	0.753	0.774	0.899	0.8
102	20	1	0.5	4	10	10	40	60	0.8	0.821	0.746	0.755	0.78	0.899	0.8
121	20	0.5	4	4	5	80	40	125	0.799	0.818	0.756	0.753	0.775	0.901	0.8
301	30	4	0.5	1	40	15	10	65	0.798	0.819	0.755	0.753	0.777	0.898	0.8
921	30	0.5	1.5	1.5	5	45	15	65	0.8	0.817	0.755	0.755	0.775	0.898	0.8
922	40	0.5	1.5	1.5	5	60	15	80	0.799	0.817	0.755	0.754	0.775	0.899	0.8
9	20	3	1	0.5	30	20	5	55	0.796	0.815	0.766	0.749	0.772	0.9	0.8
451	30	2	1.5	0.5	20	45	5	70	0.797	0.815	0.761	0.752	0.773	0.898	0.799
3	20	2	0.5	0.5	20	10	5	35	0.796	0.816	0.762	0.749	0.773	0.899	0.799
72	30	1	1	0.5	10	30	5	45	0.797	0.815	0.761	0.752	0.772	0.898	0.799
452	40	2	1.5	0.5	20	60	5	85	0.797	0.815	0.761	0.752	0.772	0.898	0.799
611	30	0.5	2	2	5	60	20	85	0.799	0.816	0.755	0.753	0.774	0.898	0.799
73	40	1	1	0.5	10	40	5	55	0.797	0.815	0.761	0.751	0.772	0.899	0.799
80	20	4	0.5	3	40	10	30	80	0.798	0.819	0.752	0.752	0.777	0.897	0.799
612	40	0.5	2	2	5	80	20	105	0.799	0.816	0.755	0.753	0.774	0.898	0.799
7	20	1	1	0.5	10	20	5	35	0.797	0.815	0.763	0.75	0.771	0.9	0.799
681	30	0.5	0.75	0.5	5	22	5	32	0.798	0.815	0.758	0.752	0.773	0.898	0.799
981	30	0.5	1	0.75	5	30	8	42	0.798	0.815	0.758	0.752	0.773	0.898	0.799
141	30	3	2	0.5	30	60	5	95	0.797	0.815	0.762	0.751	0.772	0.898	0.799
682	40	0.5	0.75	0.5	5	30	5	40	0.798	0.815	0.758	0.752	0.773	0.898	0.799
142	40	3	2	0.5	30	80	5	115	0.797	0.814	0.762	0.751	0.772	0.898	0.799
982	40	0.5	1	0.75	5	40	8	52	0.798	0.815	0.758	0.752	0.773	0.898	0.799
105	20	4	0.5	4	40	10	40	90	0.798	0.819	0.749	0.753	0.778	0.897	0.799
101	20	0.5	0.5	4	5	10	40	55	0.799	0.82	0.743	0.754	0.778	0.899	0.799
74	20	0.75	1	0.5	8	20	5	32	0.797	0.815	0.76	0.751	0.772	0.898	0.799
68	20	0.5	0.75	0.5	5	15	5	25	0.797	0.815	0.76	0.75	0.771	0.9	0.799
15	20	4	2	0.5	40	40	5	85	0.795	0.814	0.765	0.748	0.77	0.899	0.799
45	20	2	1.5	0.5	20	30	5	55	0.796	0.814	0.763	0.749	0.77	0.899	0.799
911	30	0.5	3	3	5	90	30	125	0.798	0.816	0.753	0.753	0.774	0.897	0.799
912	40	0.5	3	3	5	120	30	155	0.798	0.816	0.753	0.753	0.773	0.897	0.798
1211	30	0.5	4	4	5	120	40	165	0.798	0.816	0.754	0.753	0.773	0.897	0.798
29	20	3	0.5	1	30	10	10	50	0.796	0.816	0.758	0.749	0.774	0.897	0.798
1212	40	0.5	4	4	5	160	40	205	0.798	0.815	0.754	0.753	0.773	0.897	0.798
97	20	0.5	2	1.5	5	40	15	60	0.797	0.815	0.757	0.75	0.772	0.899	0.798
44	20	1.5	1.5	0.5	15	30	5	50	0.796	0.814	0.761	0.75	0.771	0.896	0.798
67	20	0.5	1.5	1	5	30	10	45	0.796	0.814	0.757	0.75	0.771	0.899	0.798
55	20	4	0.5	2	40	10	20	70	0.796	0.817	0.753	0.75	0.775	0.897	0.798
741	30	0.75	1	0.5	8	30	5	42	0.796	0.814	0.759	0.751	0.771	0.896	0.798
14	20	3	2	0.5	30	40	5	75	0.795	0.813	0.763	0.748	0.77	0.898	0.798
742	40	0.75	1	0.5	8	40	5	52	0.796	0.813	0.759	0.751	0.771	0.896	0.798
58	40	4	0.5	0.5	40	20	5	65	0.795	0.816	0.755	0.75	0.774	0.895	0.797
96	20	0.5	4	3	5	80	30	115	0.796	0.814	0.754	0.75	0.771	0.898	0.797
10	20	4	1	0.5	40	20	5	65	0.794	0.813	0.764	0.746	0.769	0.898	0.797
201	30	4	3	0.5	40	90	5	135	0.795	0.812	0.762	0.749	0.769	0.896	0.797
202	40	4	3	0.5	40	120	5	165	0.795	0.812	0.762	0.749	0.769	0.896	0.797
6	20	0.5	1	0.5	5	20	5	30	0.795	0.813	0.758	0.749	0.77	0.897	0.797
57	30	4	0.5	0.5	40	15	5	60	0.795	0.815	0.754	0.749	0.773	0.895	0.797
441	30	1.5	1.5	0.5	15	45	5	65	0.795	0.812	0.759	0.749	0.77	0.895	0.797
442	40	1.5	1.5	0.5	15	60	5	80	0.795	0.812	0.759	0.749	0.77	0.895	0.797
66	20	0.5	3	2	5	60	20	85	0.796	0.813	0.754	0.749	0.77	0.897	0.797
20	20	4	3	0.5	40	60	5	105	0.793	0.811	0.763	0.746	0.767	0.896	0.796
13	20	2	2	0.5	20	40	5	65	0.793	0.811	0.761	0.747	0.767	0.897	0.796
971	30	0.5	2	1.5	5	60	15	80	0.795	0.812	0.754	0.75	0.77	0.895	0.796
131	30	2	2	0.5	20	60	5	85	0.794	0.811	0.759	0.748	0.768	0.895	0.796
972	40	0.5	2	1.5	5	80	15	100	0.795	0.812	0.754	0.749	0.769	0.895	0.796
132	40	2	2	0.5	20	80	5	105	0.794	0.811	0.759	0.748	0.768	0.895	0.796
671	30	0.5	1.5	1	5	45	10	60	0.795	0.812	0.755	0.749	0.769	0.895	0.796
672	40	0.5	1.5	1	5	60	10	75	0.794	0.811	0.755	0.749	0.769	0.895	0.796
49	20	1.5	2	0.5	15	40	5	60	0.793	0.811	0.758	0.747	0.768	0.894	0.795
43	20	1	1.5	0.5	10	30	5	45	0.793	0.81	0.759	0.746	0.767	0.896	0.795
30	20	4	0.5	1	40	10	10	60	0.792	0.813	0.754	0.746	0.77	0.894	0.795
36	20	0.5	2	1	5	40	10	55	0.793	0.811	0.755	0.747	0.767	0.896	0.795
191	30	3	3	0.5	30	90	5	125	0.792	0.809	0.76	0.746	0.766	0.894	0.795
62	30	0.5	1	0.5	5	30	5	40	0.793	0.81	0.756	0.747	0.767	0.894	0.795
19	20	3	3	0.5	30	60	5	95	0.792	0.809	0.761	0.745	0.765	0.895	0.795
961	30	0.5	4	3	5	120	30	155	0.794	0.811	0.752	0.748	0.768	0.894	0.795
4	20	3	0.5	0.5	30	10	5	45	0.791	0.811	0.759	0.744	0.767	0.895	0.794
192	40	3	3	0.5	30	120	5	155	0.792	0.809	0.76	0.746	0.766	0.894	0.794
63	40	0.5	1	0.5	5	40	5	50	0.793	0.81	0.756	0.747	0.767	0.894	0.794
962	40	0.5	4	3	5	160	30	195	0.794	0.811	0.752	0.748	0.768	0.894	0.794
25	20	4	4	0.5	40	80	5	125	0.791	0.809	0.761	0.744	0.765	0.895	0.794
251	30	4	4	0.5	40	120	5	165	0.792	0.809	0.759	0.746	0.766	0.893	0.794
252	40	4	4	0.5	40	160	5	205	0.792	0.809	0.759	0.746	0.766	0.894	0.794
431	30	1	1.5	0.5	10	45	5	60	0.792	0.809	0.757	0.746	0.766	0.893	0.794
432	40	1	1.5	0.5	10	60	5	75	0.792	0.809	0.757	0.746	0.766	0.893	0.794
661	30	0.5	3	2	5	90	20	115	0.793	0.81	0.752	0.748	0.767	0.893	0.794
491	30	1.5	2	0.5	15	60	5	80	0.792	0.809	0.757	0.746	0.766	0.892	0.794
662	40	0.5	3	2	5	120	20	145	0.793	0.81	0.752	0.747	0.767	0.893	0.794
492	40	1.5	2	0.5	15	80	5	100	0.792	0.808	0.757	0.746	0.766	0.893	0.794
71	20	0.5	4	2	5	80	20	105	0.792	0.809	0.752	0.746	0.766	0.894	0.793
42	20	0.5	1.5	0.5	5	30	5	40	0.791	0.809	0.753	0.746	0.766	0.892	0.793
18	20	2	3	0.5	20	60	5	85	0.789	0.807	0.757	0.743	0.763	0.892	0.792
12	20	1	2	0.5	10	40	5	55	0.79	0.807	0.755	0.743	0.764	0.892	0.792
361	30	0.5	2	1	5	60	10	75	0.79	0.807	0.753	0.745	0.764	0.891	0.792
24	20	3	4	0.5	30	80	5	115	0.789	0.806	0.757	0.743	0.763	0.892	0.792
362	40	0.5	2	1	5	80	10	95	0.79	0.807	0.753	0.744	0.764	0.891	0.792
5	20	4	0.5	0.5	40	10	5	55	0.788	0.808	0.755	0.741	0.764	0.891	0.791
241	30	3	4	0.5	30	120	5	155	0.789	0.805	0.756	0.743	0.762	0.89	0.791
181	30	2	3	0.5	20	90	5	115	0.789	0.805	0.756	0.743	0.762	0.89	0.791
242	40	3	4	0.5	30	160	5	195	0.789	0.805	0.756	0.743	0.762	0.89	0.791
182	40	2	3	0.5	20	120	5	145	0.789	0.805	0.756	0.742	0.762	0.89	0.791
41	20	0.5	3	1	5	60	10	75	0.789	0.806	0.751	0.743	0.763	0.891	0.791
11	20	0.5	2	0.5	5	40	5	50	0.789	0.806	0.752	0.743	0.763	0.89	0.79
122	30	1	2	0.5	10	60	5	75	0.788	0.805	0.753	0.742	0.762	0.889	0.79
711	30	0.5	4	2	5	120	20	145	0.789	0.805	0.75	0.743	0.762	0.889	0.79
123	40	1	2	0.5	10	80	5	95	0.788	0.804	0.753	0.742	0.761	0.889	0.79
712	40	0.5	4	2	5	160	20	185	0.788	0.805	0.75	0.743	0.762	0.889	0.79
421	30	0.5	1.5	0.5	5	45	5	55	0.788	0.805	0.752	0.743	0.762	0.889	0.79
422	40	0.5	1.5	0.5	5	60	5	70	0.788	0.804	0.752	0.742	0.762	0.889	0.789
23	20	2	4	0.5	20	80	5	105	0.787	0.804	0.754	0.74	0.76	0.89	0.789
46	20	0.5	4	1	5	80	10	95	0.787	0.803	0.75	0.74	0.76	0.889	0.788
17	20	1	3	0.5	10	60	5	75	0.786	0.803	0.753	0.739	0.759	0.889	0.788
231	30	2	4	0.5	20	120	5	145	0.786	0.802	0.753	0.74	0.758	0.887	0.788
232	40	2	4	0.5	20	160	5	185	0.785	0.802	0.753	0.739	0.758	0.887	0.787
16	20	0.5	3	0.5	5	60	5	70	0.785	0.802	0.749	0.739	0.759	0.887	0.787
411	30	0.5	3	1	5	90	10	105	0.785	0.801	0.749	0.74	0.759	0.886	0.787
412	40	0.5	3	1	5	120	10	135	0.785	0.801	0.749	0.74	0.758	0.886	0.787
112	30	0.5	2	0.5	5	60	5	70	0.785	0.801	0.75	0.739	0.758	0.886	0.786
115	40	0.5	2	0.5	5	80	5	90	0.785	0.801	0.75	0.739	0.758	0.886	0.786
22	20	1	4	0.5	10	80	5	95	0.784	0.8	0.749	0.738	0.757	0.886	0.786
171	30	1	3	0.5	10	90	5	105	0.784	0.8	0.751	0.738	0.757	0.885	0.786
172	40	1	3	0.5	10	120	5	135	0.784	0.8	0.751	0.738	0.756	0.885	0.786
21	20	0.5	4	0.5	5	80	5	90	0.784	0.8	0.748	0.738	0.757	0.885	0.785
461	30	0.5	4	1	5	120	10	135	0.783	0.798	0.748	0.737	0.755	0.884	0.784
462	40	0.5	4	1	5	160	10	175	0.782	0.798	0.748	0.737	0.755	0.884	0.784
221	30	1	4	0.5	10	120	5	135	0.781	0.797	0.748	0.735	0.754	0.883	0.783
222	40	1	4	0.5	10	160	5	175	0.781	0.797	0.748	0.735	0.753	0.882	0.783
161	30	0.5	3	0.5	5	90	5	100	0.781	0.797	0.747	0.735	0.753	0.882	0.783
162	40	0.5	3	0.5	5	120	5	130	0.781	0.796	0.747	0.735	0.753	0.882	0.782
211	30	0.5	4	0.5	5	120	5	130	0.779	0.795	0.746	0.733	0.751	0.88	0.781
213	40	0.5	4	0.5	5	160	5	170	0.779	0.794	0.746	0.733	0.751	0.88	0.781
