# Supplementary material for: Validation of a Harmonised, Three-Item Cognitive Screening Instrument for the Survey of Health, Ageing and Retirement in Europe (SHARE-Cog)
Source: Int J Environ Res Public Health. 2023 Sep 30;20(19):6869. doi: 10.3390/ijerph20196869 (PMC10572728; doi:10.3390/ijerph20196869)
Supplement: Supplementary file 1 [file ijerph-20-06869-s001.zip › R_project_file/scripts/2.4. Table_S2.R]

#Completed in R version 4.2.1 (2022-06-23 ucrt) [platform: x86_64-w64-mingw32]

#2.4. Table S2 

Table_S2 <- cbind(primary_analysis = c(summary(as.factor(studysample2$cognitivegroups_all_w8)),
                                       length(na.omit(studysample2$cognitivegroups_w8))), 
                  analysis_S1 = c(0, 0, 0 ,0 , 0, 0, #For analysis_S1 first 6 values are NA so coded as here
                                  summary(as.factor(na.omit(studysample2$cognitivegroupsS1_all_w8))),
                                  length(na.omit(studysample2$cognitivegroupsS1_w8))),
                  analysis_S2 = c(summary(as.factor(studysample2$cognitivegroupsS2_all_w8)),
                                  length(na.omit(studysample2$cognitivegroupsS2_w8))),
                  analysis_S3 = c(summary(as.factor(studysample2$cognitivegroupsS3_all_w8)),
                                  length(na.omit(studysample2$cognitivegroupsS3_w8)))
                  ) 
