# Supplementary material for: Validation of a Harmonised, Three-Item Cognitive Screening Instrument for the Survey of Health, Ageing and Retirement in Europe (SHARE-Cog)
Source: Int J Environ Res Public Health. 2023 Sep 30;20(19):6869. doi: 10.3390/ijerph20196869 (PMC10572728; doi:10.3390/ijerph20196869)
Supplement: Supplementary file 1 [file ijerph-20-06869-s001.zip › R_project_file/SHARE-Cog_IJERPH.Rproj]

Version: 1.0

RestoreWorkspace: No
SaveWorkspace: No
AlwaysSaveHistory: Default

EnableCodeIndexing: Yes
UseSpacesForTab: Yes
NumSpacesForTab: 2
Encoding: UTF-8

RnwWeave: Sweave
LaTeX: pdfLaTeX
